# Supplementary material for: Self-Assembled Nanomaterials Based on Complementary Sn(IV) and Zn(II)-Porphyrins, and Their Photocatalytic Degradation for Rhodamine B Dye
Source: Molecules. 2021 Jun 11;26(12):3598. doi: 10.3390/molecules26123598 (PMC8231224; doi:10.3390/molecules26123598)
Supplement: Supplementary file 1 [file molecules-26-03598-s001.zip]

Archive with 1 entries (1 files):
- molecules-1224198-supplementary.pdf
